# Supplementary material for: ‘The Devil has entered you’: A qualitative study of Men Who Have Sex With Men (MSM) and the stigma and discrimination they experience from healthcare professionals and the general community in Bosnia and Herzegovina
Source: PLoS One. 2017 Jun 7;12(6):e0179101. doi: 10.1371/journal.pone.0179101 (PMC5462409; doi:10.1371/journal.pone.0179101)
Supplement: S1 File — (ZIP) [file pone.0179101.s001.zip]

Archive with 2 entries (2 files):
- S1_File/S1A_File. Interview Guide in English Language.doc
- S1_File/S1B_File. Interview Guide in Bosnian Language.docx
